# Supplementary material for: Natural Xanthine Oxidase Inhibitor 5-O-Caffeoylshikimic Acid Ameliorates Kidney Injury Caused by Hyperuricemia in Mice
Source: Molecules. 2021 Dec 1;26(23):7307. doi: 10.3390/molecules26237307 (PMC8659034; doi:10.3390/molecules26237307)
Supplement: Supplementary file 1 [file molecules-26-07307-s001.zip]

Archive with 1 entries (1 files):
- molecules-1476187-supplementary.pdf
